# Supplementary material for: Preformation and epigenesis converge to specify primordial germ cell fate in the early Drosophila embryo
Source: PLoS Genet. 2022 Jan 5;18(1):e1010002. doi: 10.1371/journal.pgen.1010002 (PMC8765614; doi:10.1371/journal.pgen.1010002)
Supplement: S1 Table — (XLSX) [file pgen.1010002.s009.xlsx]

## Sheet: Sheet1
Genotype	n	Mean PGC count	SD
twi-Gal4	20	21.9	4.2
twi-Gal4/UAS-dpp	16	26.4	3.76
mat-tub-Gal4	16	20.9	3.79
mat-tub-Gal4/UAS-dpp	18	24.3	4.78
