# Supplementary material for: Preformation and epigenesis converge to specify primordial germ cell fate in the early Drosophila embryo
Source: PLoS Genet. 2022 Jan 5;18(1):e1010002. doi: 10.1371/journal.pgen.1010002 (PMC8765614; doi:10.1371/journal.pgen.1010002)
Supplement: S2 Table — (XLSX) [file pgen.1010002.s010.xlsx]

## Sheet: Sheet1
Genotype	n	Mean pH3-postive PGC count	SD	n	Mean CycB-positive PGC count	SD
twi-Gal4	18	0.722	0.826	9	0.333	0.5
twi-Gal4/UAS-dpp	18	2.83	1.58	9	2.22	1.64
