# Supplementary material for: Preformation and epigenesis converge to specify primordial germ cell fate in the early Drosophila embryo
Source: PLoS Genet. 2022 Jan 5;18(1):e1010002. doi: 10.1371/journal.pgen.1010002 (PMC8765614; doi:10.1371/journal.pgen.1010002)
Supplement: S3 Table — (XLSX) [file pgen.1010002.s011.xlsx]

## Sheet: Sheet1
Genotype	Low Vasa PGCs	High Vasa (WT level) PGCs	pSer2 positive PGCs	pSer2 negative PGCs
twi-Gal4	5	98	2	101
twi-Gal4/UAS-dpp	5	93	3	95
