# Supplementary material for: Preformation and epigenesis converge to specify primordial germ cell fate in the early Drosophila embryo
Source: PLoS Genet. 2022 Jan 5;18(1):e1010002. doi: 10.1371/journal.pgen.1010002 (PMC8765614; doi:10.1371/journal.pgen.1010002)
Supplement: S4 Table — (XLSX) [file pgen.1010002.s012.xlsx]

## Sheet: Sheet1
Genotype	Low Vasa PGCs	High Vasa (WT level) PGCs
WT	4	45
dpphr92	24	39
WT	5	68
tkv427	17	36
WT	1	46
tkvm-	19	29
egfpi	4	132
dppi33618	46	99
dppi25782	38	142
WT	2	214
dpp4	69	179
