# Supplementary material for: Preformation and epigenesis converge to specify primordial germ cell fate in the early Drosophila embryo
Source: PLoS Genet. 2022 Jan 5;18(1):e1010002. doi: 10.1371/journal.pgen.1010002 (PMC8765614; doi:10.1371/journal.pgen.1010002)
Supplement: S5 Table — (XLSX) [file pgen.1010002.s013.xlsx]

## Sheet: Sheet1
Genotype	pSer2 positive PGCs	pSer2 negative PGCs	Total PGCs scored for pSer2	H3meK4 positive PGCs	H3meK4 negative PGCs	Total PGCs scored for H3meK4
WT	5	93	98	2	67	69
dpphr92	16	51	67	12	42	54
tkv427	36	84	120	29	27	56
WT	2	41	43
tkvm-	21	30	51
