# Supplementary material for: Preformation and epigenesis converge to specify primordial germ cell fate in the early Drosophila embryo
Source: PLoS Genet. 2022 Jan 5;18(1):e1010002. doi: 10.1371/journal.pgen.1010002 (PMC8765614; doi:10.1371/journal.pgen.1010002)
Supplement: S6 Table — (XLSX) [file pgen.1010002.s014.xlsx]

## Sheet: Sheet1
Genotype	Embryos with no slam in PGCs	Embryos with slam in PGCs	Embryos with no Sxl in PGCs	Embryos with Sxl in PGCs
egfpi	37	0	10	0
dpphr92	28	10	9	2
dppi33618	9	5	13	1
