# Supplementary material for: Preformation and epigenesis converge to specify primordial germ cell fate in the early Drosophila embryo
Source: PLoS Genet. 2022 Jan 5;18(1):e1010002. doi: 10.1371/journal.pgen.1010002 (PMC8765614; doi:10.1371/journal.pgen.1010002)
Supplement: S7 Table — (XLSX) [file pgen.1010002.s015.xlsx]

## Sheet: Sheet1
Genotype	Embryos with invasive PGCs	Embryos with no invasive PGCs	Total embryos
WT	0	13	13
dpphr92	2	13	15
dpp4	6	7	13
