# Supplementary material for: Preformation and epigenesis converge to specify primordial germ cell fate in the early Drosophila embryo
Source: PLoS Genet. 2022 Jan 5;18(1):e1010002. doi: 10.1371/journal.pgen.1010002 (PMC8765614; doi:10.1371/journal.pgen.1010002)
Supplement: S8 Table — (XLSX) [file pgen.1010002.s016.xlsx]

## Sheet: Sheet1
Genotype	n	Mean PGC count	SD
osk/+	37	11.1	3.05
dpphr92/+;osk/+	49	11.7	4.53
