# Supplementary material for: Preformation and epigenesis converge to specify primordial germ cell fate in the early Drosophila embryo
Source: PLoS Genet. 2022 Jan 5;18(1):e1010002. doi: 10.1371/journal.pgen.1010002 (PMC8765614; doi:10.1371/journal.pgen.1010002)
Supplement: S9 Table — (XLSX) [file pgen.1010002.s017.xlsx]

## Sheet: Sheet1
Genotype	Embryos with reduced Vasa levels	Embryos with WT Vasa levels	Total embryos
osk/+	11	15	26
dpphr92/+;osk/+	18	8	26
